# Supplementary material for: SAXS Reveals the Stabilization Effects of Modified Sugars on Model Proteins
Source: Life (Basel). 2022 Jan 15;12(1):123. doi: 10.3390/life12010123 (PMC8778440; doi:10.3390/life12010123)
Supplement: Supplementary file 1 [file life-12-00123-s001.zip]

Archive with 1 entries (1 files):
- life-1529827-supplementary.pdf
